# Supplementary material for: GmARF15 Enhances the Resistance of Soybean to Phytophthora sojae by Promoting GmPT10d Expression in Response to Salicylic Acid Signalling
Source: Int J Mol Sci. 2024 Dec 29;26(1):191. doi: 10.3390/ijms26010191 (PMC11720048; doi:10.3390/ijms26010191)
Supplement: Supplementary file 1 [file ijms-26-00191-s001.zip › Table S1.xlsx]

## Sheet: Sheet1
	Primers used in this study
	Category	Description of experiment	primer sequence (5'→3')
	Overexpression	GmPT10d-F	GAAGATCTCATGGATCGTGCCCTTGT
		GmPT10d-R	GAAGATCTTATCTAATGAAAGGTAAGAGAAAGTAC
		GmARF15-F	GAAGATCTCATGTCGTTGAACTGTGGTGG
		GmARF15-R	GAAGATCTCAGGTCTCGGTTGTGTTTAAGC
		BAR-F	TTTCAATCCTAATAACAACGAGC
		BAR-R	ATGGACAACAACAGCCCTTC
	Yeast one-hybrid	GmARF02-yF	CGAGCTCATGTTGAGCCGCGGG
		GmARF02-yR	CGAGCTCGGTTTCGGTCGTGTCTGAG
		GmARF11-yF	CGAGCTCATGGCGACGTCGGAGG
		GmARF11-yR	CGAGCTCGGTATCTGAAGCTGAATTATTGAG
		GmARF15-yF	TCCCCCGGGATGTCGTTGAACTGTGGTGG
		GmARF15-yR	TCCCCCGGGGGTCTCGGTTGTGTTTAAGC
		T7-F	TAATACGACTCACTATAGGG
		AD-R	AGATGGTGCACGATGCACA
	Subcellular localization	GmARF15-sF	GAAGATCTGATGTCGTTGAACTGTGGTGG
		GmARF15-sR	GAAGATCTCAGGTCTCGGTTGTGTTTAAGC
	EMSA	GmARF15-eF	CGGGATCCATGTCGTTGAACTGTGGTGG
		GmARF15-eR	GCGTCGACAGGTCTCGGTTGTGTTTAAGC
	RNAi	GmPT10d-rF	GGGGACAAGTTTGTACAAAAAAGCAGGCTATCGTGCCCTTGTTATGTC
		GmPT10d-rR	GGGGACCACTTTGTACAAGAAAGCTGGGTGAGAGACGCGGAAATTGTA
		PAT-F	CCGGCAACAATTAATAGACT
		PAT-R	TCCATAGTTGCCTGACTCCC
	LUC assay	pGmPT10d-F	CCCAAGCTTTTACTCAATAATGAGTGACAAATT
		pGmPT10d-R	CGGGATCCCGTTTAAGGTTGTATTGTAACC
	P. sojae biomass	PsACT-F	ACTGCACCTTCCAGACCATC
		PsACT-R	CCACCACCTTGATCTTCATG
	qPCR	GmPT10d-qF	TGTTATGTCTTCGCCTAATGTCTG
		GmPT10d-qR	TTCTTGATATGTACGCCCTCCT
		GmARF15-qF	GCAAAACTGATGTAAACCACGAG
		GmARF15-qR	TCCACAGCACGACCGACC
		GmARF01-qF	ATGAAGAAGAAGAGCAGCATAAAG
		GmARF01-qR	GGAGGGGAGATTGGGATAGTT
		GmARF02-qF	GCACCTTGTCCCGAACCG
		GmARF02-qR	AAATCCACAGCACGACCCA
		GmARF03-qF	GCCAAAACGACACCTTCTTACA
		GmARF03-qR	AGCCCAATGTGCATACTATCAC
		GmARF04-qF	GGGTGGAGTGTCTTTGTCAGTG
		GmARF04-qR	CGATTCGCTCGCCGTATG
		GmARF05-qF	CAAGCCAAGGACGAGCCA
		GmARF05-qR	CGCCATTTTGAATTTACCCA
		GmARF06-qF	CAACGAGTCCAGACCCAAGT
		GmARF06-qR	TGAAGATCCTCCGCTACCAA
		GmARF07-qF	GCTCAGGTGACTTTGCTTCC
		GmARF07-qR	ACGCCGTCAGAGTTTTACAGA
		GmARF08-qF	GATTCGTCCAGGGTGTCGT
		GmARF08-qR	GCTGACCCATTTTGCTATCTG
		GmARF09-qF	GCTTGTGCTGGTCCTCTTGT
		GmARF09-qR	GGCCATCCACTTCCCTGTT
		GmARF10-qF	ACTTCACCTTCCACAAATAACCG
		GmARF10-qR	CGTGACAGCAGACTGAGCCAT
		GmARF11-qF	TGGGTTTTCGGTGCTGAG
		GmARF11-qR	TGCCTGAATCGCCACTCG
		GmARF12-qF	CGAAGCAGCCACCCACA
		GmARF12-qR	ACTCCAACCACTCTGAAGCAA
		GmARF13-qF	CACTGTCCAACAAAGGGCA
		GmARF13-qR	TGGTCAAGTCAAACGCACG
		GmARF14-qF	AGAAGAAGAAGAGCATAAACCCTG
		GmARF14-qR	AGCAACCTGTTCGCTGTGAC
		GmARF16-qF	ATGAAATGCCGTCGTCTGG
		GmARF16-qR	GCGGAAAATCGTGAAGGTGT
		GmARF17-qF	TGTGCTGGTCCCCTTGTCA
		GmARF17-qR	GCATCTGCTGCTCTAATCCCT
		GmARF18-qF	GATTCCTCGGTTCTTACTCGTG
		GmARF18-qR	CGTATCAGATTCGTTGCTTTCAG
		GmARF19-qF	GCTGGCAGCTTGTATTCGTT
		GmARF19-qR	CCTCTGAATGGGGACCGA
		GmARF20-qF	ACGGGGCAGTTGCTTCTAA
		GmARF20-qR	AATGTATTCTTATTGGGCGATG
		GmARF21-qF	TAAGGATAACCACCAAGAAACTGA
		GmARF21-qR	CATAAGACCGAAGCAACGAGA
		GmARF22-qF	AGCCAAGGCGGCATCTAC
		GmARF22-qR	TCTCAGTTCACCATTTTCACCC
		GmARF23-qF	GAGAAGGACAAAGCGAAATGC
		GmARF23-qR	TGACCAGTATCCAAGCCAAGTT
		GmARF24-qF	GGTTACACCACCTCGTCCG
		GmARF24-qR	GGTTTTCTGGGTCAGTATGCC
		GmARF25-qF	GCCAAGGCGGCATCTACT
		GmARF25-qR	GCTACCGATAACCGATTCAGG
		GmARF26-qF	GCCCGTGGCTTGTTGAG
		GmARF26-qR	GGGGGAAGTCTGGGTGTTG
		GmARF27-qF	GCTGCGAGTTGGAGTTAGGA
		GmARF27-qR	TGTGGCAATGGCGTGAGA
		GmARF28-qF	GAAAGGGAATGTGGTGGTGTA
		GmARF28-qR	AGCCTGGGGAAGCAAAGTA
		GmARF29-qF	ATGGGGACTATTGCTTCTGTTC
		GmARF29-qR	TGGATGATTGGCACGTTTG
		GmARF30-qF	CATAGCCAGAGTAGTTTTCATTCCTT
		GmARF30-qR	TGCTGCCATCACGTTCCAT
		GmARF31-qF	GCAAATAACAGCCCATTCACT
		GmARF31-qR	GCGTACCCCAGACTCCTCA
		GmARF32-qF	ACAGGGTCACGCCGAAC
		GmARF32-qR	CACGTCATCACCACCAGCA
		GmARF33-qF	ATTCGTAAATAGCGTATGGTGC
		GmARF33-qR	CGGTTGTTATCCCAGTGCC
		GmARF34-qF	AGTGAGCAAGTGGAGCAAAGC
		GmARF34-qR	CCGGGGCACCGAGAAT
		GmARF35-qF	AGAGTGGGAGGGCGAAGG
		GmARF35-qR	AGCCGAGGTCCTAATACAAAACT
		GmARF36-qF	CTGAAGACTGTTTTCCTCGTTTG
		GmARF36-qR	GATGCCGCCTTGGTTGA
		GmARF37-qF	CGATTTAGGATGCTATTTGAGACA
		GmARF37-qR	CAACCTTCACAGAACGCCAGT
		GmARF38-qF	CGCTAAGTTCCTCCTCACGC
		GmARF38-qR	GAAAACACGAGTCCGCACAGT
		GmARF39-qF	CTGAGTTTGTCATTCCGCTTTC
		GmARF39-qR	TCAAGGTCACTTATGCCAGTTATT
		GmARF40-qF	CGAGTTGGCGTTAGGCG
		GmARF40-qR	TGCTCTTGGATTGTAGAAAATAGTGA
		GmARF41-qF	ATCAGCCTCTACCATCACTTTACC
		GmARF41-qR	CTTCCAACCGCCTTACTCG
		GmARF42-qF	TGGCTCCGAGACACCGAT
		GmARF42-qR	ATTGAAGTAAGGAAGCAGAAAGC
		GmARF43-qF	CAGACTCAACGAATGCGAACA
		GmARF43-qR	CCAAACATCCGAGCCAAAT
		GmARF44-qF	AGTGGTACGATTGTGGGTGTTG
		GmARF44-qR	TGGGAGTTTGTAGGAGGGTTAGA
		GmARF45-qF	TAGGGGTCAACCAAGGAGG
		GmARF45-qR	GATATCACAGATGAAGGCATAGGA
		GmARF46-qF	CACTCAAATGTTACAGCAAAATCC
		GmARF46-qR	GCAAAAGTGGGGTGGACG
		GmARF47-qF	TTGGCGTGAGGCGTGTT
		GmARF47-qR	CCCTTGGATTGTAGAAAATAGTGA
		GmARF48-qF	CGAGGACAGCCAAAACGA
		GmARF48-qR	GATAGAACTGATGACGGCATTACA
		GmARF49-qF	ATGGAGAATTGCGGGTTGG
		GmARF49-qR	GGCTTGCCCTTGGCTTAT
		GmARF50-qF	TTCGTGTTGGGATTCGTCG
		GmARF50-qR	CCTGAGCTAACAGCGTGGG
		GmARF51-qF	GGCTTTTCTGTGCCTCGTT
		GmARF51-qR	GCCTCCTTGGTGTCCCTCTA
		GmActin-F	CGGTGGTTCTATCTTGGCATC
		GmActin-R	GTCTTTCGCTTCAATAACCCTA
