# Supplementary material for: GmARF15 Enhances the Resistance of Soybean to Phytophthora sojae by Promoting GmPT10d Expression in Response to Salicylic Acid Signalling
Source: Int J Mol Sci. 2024 Dec 29;26(1):191. doi: 10.3390/ijms26010191 (PMC11720048; doi:10.3390/ijms26010191)
Supplement: Supplementary file 1 [file ijms-26-00191-s001.zip › Table S2.xlsx]

## Sheet: Sheet1
	Source data underlying the graphs presented in the main figures
	Figure 1A
		leaf	stem	root
	#1	0.0743254	0.0688691	0.0960547
		0.074319	0.0692827	0.0911112
		0.0744213	0.0685673	0.0930288
	#2	0.0683934	0.0669858	0.11908
		0.0685534	0.0686402	0.119151
		0.0688535	0.0677682	0.111111
	#3	0.07966	0.0780207	0.104386
		0.0799157	0.0792827	0.106891
		0.0791469	0.0767349	0.108698
	AVERAGE	0.0741765	0.0715724	0.105501
	bar	0.00461727	0.0047696	0.010102
	Figure 1B
		0 h	24 h	48 h	72 h
	#1	1.05702	4.03187	8.19666	4.73143
		1.04605	4.01723	8.19349	4.72907
		1.0527	4.02723	8.14531	4.73457
	#2	1.10957	3.43688	9.37247	5.55537
		1.13647	3.4872	9.33663	5.57304
		1.13227	3.4606	9.37576	5.70344
	#3	0.90125	4.34567	8.94854	5.56062
		0.9254	4.14669	8.87326	5.54608
		0.91095	4.12843	8.46359	5.55533
	AVERAGE	1.03019	3.89798	8.7673	5.29877
	bar	0.0915997	0.332	0.513197	0.415171
	Figure 2B
		#1	#2	#3	AVERAGE	mean	bar
	WT	0.582367	1.17283	1.10191	1.05589	1	0.11766
		1.44393	1.16473	1.14076
		1.25701	1.45397	0.721965
		1.49485	0.933033	0.624165
		0.795536	0.707107	1.25701
		0.659754	1.6245	0.870551
	GmPT10a-OE#1	3.86375	8.45614	3.89062	4.95914	4.69665	0.537616
		3.16017	7.46426	6.19026
		6.40856	2.92817	4.59479
		5.35171	4.19887	3.70635
		4.75683	7.21	4.14106
		3.18215	5.81589	3.94493
	GmPT10a-OE#2	8	5.85634	6.72717	6.56041	6.21316	0.842907
		3.68075	8.87656	8.9383
		4.59479	6.77396	5.1337
		10.2674	4.22807	3.07375
		6.1475	6.19026	6.06287
		6.6807	6.86852	9.98664
	GmPT10a-OE#3	6.72717	7.51618	6.9644	6.62736	6.27657	0.684005
		3.45815	3.81055	13.0864
		7.01285	7.83536	5.31474
		9.18959	4.82323	8.1681
		5.09824	4.05584	6.77396
		5.9794	8.75435	4.72397
	GmPT10a-RNAi#1	0.864537	1.21419	1.68179	1.25018	0.188639	0.0467807
		0.790041	1.27456	1.67018
		0.558644	1.10957	2.34567
		1.18099	1.36604	1.18921
		0.986233	1.7411	0.835088
		1.34723	1.37554	0.972655
	GmPT10a-RNAi#2	0.913831	1.18921	1.19748	1.17187	0.176823	0.0410485
		1.02811	1.59107	0.972655
		1.47427	0.913831	1.20581
		1.7411	0.993092	0.846745
		0.646176	1.46409	1.50525
		1.18921	1.16473	1.05702
	GmPT10a-RNAi#3	1.38511	1.10191	0.920188	1.1108	0.167608	0.0367679
		1.23114	1.06437	0.959264
		1.16473	1.36604	0.732043
		0.578344	1.44393	1.21419
		1.07923	0.817902	1.6358
		0.817902	1.64718	0.835088
	Figure 2C
		#1	#2	#3	AVERAGE	mean	bar
	WT	0.22688	0.255253	0.30566	0.228407	1	0.0794951
		0.233258	0.193446	0.368567
		0.358489	0.291183	0.213159
		0.366021	0.145592	0.251739
		0.20733	0.312083	0.198884
		0.0559391	0.0555527	0.072293
	GmPT10a-OE#1	0.0698304	0.0934281	0.0960547	0.0773659	0.338719	0.0097043
		0.0683934	0.0915054	0.0457527
		0.0813339	0.0743254	0.0774817
		0.07966	0.0785633	0.112656
		0.0463914	0.0987552	0.0877778
		0.0698304	0.0629347	0.0579118
	GmPT10a-OE#2	0.0559391	0.0927827	0.0847878	0.0773872	0.338812	0.00958709
		0.109576	0.0629347	0.0883883
		0.0536603	0.0769465	0.0595399
		0.047039	0.0807721	0.0830429
		0.0571145	0.098073	0.0717936
		0.107321	0.0698304	0.0934281
	GmPT10a-OE#3	0.0802141	0.0536603	0.07966	0.0711422	0.311471	0.00820786
		0.0540336	0.0679209	0.0703162
		0.0679209	0.0638133	0.047039
		0.0883883	0.0871715	0.0758872
		0.0915054	0.0629347	0.0743254
		0.0769465	0.0758872	0.0629347
	GmPT10a-RNAi#1	0.336808	0.205898	0.400535	0.251104	1.09937	0.0563964
		0.217638	0.246558	0.466516
		0.190782	0.190782	0.25
		0.233258	0.289172	0.266093
		0.176777	0.225313	0.07966
		0.231647	0.262429	0.25
	GmPT10a-RNAi#2	0.275476	0.151774	0.193446	0.247221	1.08237	0.0398645
		0.194791	0.241484	0.15932
		0.291183	0.258816	0.351111
		0.287175	0.213159	0.183011
		0.271684	0.336808	0.208772
		0.190782	0.15822	0.482968
	GmPT10a-RNAi#3	0.371131	0.241484	0.271684	0.234081	1.02484	0.0424033
		0.181747	0.181747	0.257028
		0.248273	0.251739	0.260616
		0.260616	0.267943	0.260616
		0.204476	0.216134	0.222211
		0.139661	0.185565	0.190782
	Figure 3B
		24 h #1	24 h #2	24 h #3	48 h #1	48 h #2	48 h #3
	GmARF01	1.04729	1.04488	1.10445	1.25701	1.26284	1.27456
	GmARF02	3.63008	3.35582	3.54717	3.87268	3.55537	3.76678
	GmARF03	1.26284	1.28343	1.27456	1.40444	1.37237	1.39474
	GmARF04	0.858565	0.895025	0.882703	1.08925	1.04972	1.05458
	GmARF05	0.840896	0.819794	0.82169	1.31039	1.40444	1.37872
	GmARF06	1.05946	1.02337	1.0693	1.13288	1.1487	1.15136
	GmARF07	1.62076	1.59844	1.59844	1.82766	1.7411	1.76133
	GmARF08	0.248273	0.243164	0.251739	0.272942	0.268563	0.269807
	GmARF09	1.52274	1.56555	1.56555	1.67791	1.63203	1.64718
	GmARF10	2.93494	3.13834	3.02444	3.35582	3.32495	3.10947
	GmARF11	0.95705	0.928731	0.952638	1.04488	1.04006	1.05946
	GmARF12	1.94981	1.98618	2.01857	2.18859	2.25012	2.25532
	GmARF13	0.394109	0.40239	0.405189	0.436282	0.448548	0.449585
	GmARF14	1.46409	1.45062	1.51222	1.59475	1.65481	1.65099
	GmARF15	3.58838	3.83706	3.53081	4.08405	4.08405	3.61334
	GmARF16	0.243164	0.243726	0.237062	0.262429	0.258816	0.260616
	GmARF17	1.30435	1.32256	1.32869	1.4012	1.38511	1.43396
	GmARF18	0.939523	1.05214	0.948246	1.20581	1.18099	1.31039
	GmARF19	1.14605	1.15669	1.1487	1.24258	1.25411	1.2086
	GmARF20	1.06191	1.0693	1.02574	1.02574	1.04006	1.07177
	GmARF21	0.449585	0.463294	0.45376	0.4954	0.485205	0.487452
	GmARF22	0.882703	0.882703	0.856584	0.943874	0.935191	0.935191
	GmARF23	0.136471	0.142595	0.138696	0.136787	0.139339	0.139339
	GmARF24	0.364334	0.359318	0.367717	0.353553	0.366868	0.358489
	GmARF25	0.218646	0.216134	0.220676	0.220166	0.220676	0.218646
	GmARF26	0.146266	0.145928	0.14492	0.162292	0.162668	0.160428
	GmARF27	1.86607	1.88775	1.82344	1.96337	1.98618	2.00926
	GmARF28	0.432269	0.433269	0.439317	0.491978	0.480742	0.468677
	GmARF29	0.214146	0.213652	0.217638	0.231112	0.240371	0.235424
	GmARF30	0.289172	0.286512	0.279322	0.306367	0.322343	0.320856
	GmARF31	0.968171	0.946058	0.952638	1.06683	1.04729	1.0693
	GmARF32	0.4954	0.517632	0.502316	0.556068	0.542113	0.547147
	GmARF33	0.707107	0.700602	0.698985	0.784584	0.766664	0.775572
	GmARF34	0.117169	0.120185	0.120463	0.127038	0.128218	0.127627
	GmARF35	0.343885	0.345478	0.352737	0.353553	0.343092	0.339151
	GmARF36	0.816014	0.814131	0.810378	0.814131	0.83702	0.82169
	GmARF37	1.41095	1.41421	1.41421	1.51922	1.55114	1.48796
	GmARF38	0.0989836	0.0976209	0.0989836	0.106333	0.106826	0.109323
	GmARF39	0.840896	0.83702	0.810378	0.903335	0.895025	0.882703
	GmARF40	0.443396	0.459032	0.442372	0.452712	0.45376	0.449585
	GmARF41	0.200731	0.195242	0.205423	0.199344	0.209255	0.204948
	GmARF42	1.23971	1.17013	1.11471	1.84463	1.90528	1.83189
	GmARF43	0.810378	0.83702	0.825496	0.920188	0.895025	0.913831
	GmARF44	1.6245	1.58374	1.62076	1.61328	1.65481	1.6358
	GmARF45	0.850667	0.870551	0.880666	0.868541	0.854607	0.860551
	GmARF46	0.897095	0.890899	0.880666	0.965936	0.950439	0.961483
	GmARF47	1.82766	1.83613	1.83189	2.10429	2.06575	2.05623
	GmARF48	0.850667	0.844791	0.868541	0.83702	0.848704	0.840896
	GmARF49	1.89212	1.83613	1.95884	2.16345	2.20891	2.23974
	GmARF50	0.0896222	0.0890031	0.0932125	0.0985273	0.0982999	0.100134
	GmARF51	0.673617	0.670511	0.66742	0.732043	0.740549	0.737135
	Figure 4C
		OD	protein	RFU	AVERAGE	mean	bar
	35S::GmARF15 + 35S mini::GUS	0.445	6.62924	5.99689	5.86911	1	0.110434
		0.44	6.49869	5.85998
		0.436	6.39426	5.75046
	35S::GmARF15 + 3 ╳ TTTTTT + 35S mini::GUS	0.436	6.39426	5.75046	5.62268	0.958012	0.101962
		0.43	6.2376	5.58617
		0.428	6.18538	5.53141
	35S::GmARF15 + 3 ╳ TGTCTC + 35S mini::GUS	0.678	12.7128	12.3767	12.2489	2.08702	0.123266
		0.674	12.6084	12.2672
		0.668	12.4517	12.1029
	Figure 5B
		#1	#2	#3	AVERAGE	mean	bar
	WT	0.535887	0.578344	0.316439	0.526284	1	0.142065
		0.554785	0.358489	0.429283
		0.257028	0.403321	0.882703
		0.779165	0.543367	0.554785
		0.460094	0.835088	0.986233
		0.550953	0.239816	0.20733
	GmARF15-OE#1	3.75809	6.36429	7.78124	5.59647	10.6339	0.739937
		5.1337	5.50217	8.75435
		6.23332	6.1475	3.09513
		5.42642	5.85634	3.5801
		4.25748	7.06162	7.83536
		4.25748	5.31474	4.37717
	GmARF15-OE#2	5.27803	3.97237	4.92458	4.143	7.87218	1.11578
		4.11246	3.20428	2.88786
		2.62079	4.85678	3.45815
		5.06303	3.89062	2.78949
		2.63902	8.57419	7.4127
		2.15846	3.24901	3.4822
	GmARF15-OE#3	4.50023	2.88786	5.61778	4.29849	8.16762	0.605575
		3.4822	4.82323	4.11246
		5.57897	4.69134	3.68075
		2.09943	3.86375	4.37717
		5.16941	5.02805	5.6962
		2.53151	5.31474	3.91768
	Figure 5C
		#1	#2	#3	AVERAGE	mean	bar
	WT	0.283221	0.243164	0.275476	0.26682	1	0.0604575
		0.184284	0.181747	0.258816
		0.220676	0.314253	0.356013
		0.373712	0.291183	0.456916
		0.216134	0.386891	0.150726
		0.269807	0.143587	0.196146
	GmARF15-OE#1	0.073812	0.0559391	0.0567199	0.0598584	0.224341	0.0121324
		0.0490365	0.0432847	0.0371627
		0.0642571	0.0847878	0.0514744
		0.0890031	0.0567199	0.0890031
		0.0432847	0.0536603	0.0473661
		0.0432847	0.0638133	0.0748424
	GmARF15-OE#2	0.0847878	0.176777	0.0921418	0.0874032	0.327574	0.0227738
		0.0457527	0.0824692	0.0607909
		0.0708052	0.0656073	0.0902456
		0.105843	0.0940779	0.101532
		0.0842021	0.124137	0.109576
		0.0642571	0.0555527	0.0647041
	GmARF15-OE#3	0.0660636	0.0865693	0.0583146	0.0821242	0.307789	0.0210326
		0.0651541	0.0953912	0.0571145
		0.10083	0.0824692	0.130308
		0.0818996	0.11908	0.143587
		0.052556	0.0733022	0.0536603
		0.0908733	0.0688691	0.052193
	Figure 5D
		#1	#2	#3	AVERAGE	mean	bar
	WT	1.15669	1.14076	0.946058	1.06246	1	0.231272
		0.594604	1	0.517632
		1.10191	1.43396	1.76541
		1.32869	0.80107	0.702222
		1.23971	0.882703	1.40444
		1.53688	0.864537	0.707107
	GmARF15-OE#1	3.31728	7.78124	8.69388	6.27929	5.91012	0.819622
		4.65893	8.39773	9.31787
		4.50023	9.57983	3.22657
		8.11168	6.23332	6.49802
		5.09824	4.43828	6.06287
		5.24157	8.11168	3.75809
	GmARF15-OE#2	4.31691	7.46426	2.96905	4.23444	3.98549	0.667139
		3.4822	5.31474	2.49666
		4.31691	6.40856	4.56305
		3.94493	6.54322	2.8481
		2.65737	5.50217	3.43426
		3.31728	3.45815	3.18215
	GmARF15-OE#3	2.78949	2.14355	3.65533	4.47148	4.20859	0.616174
		4.28709	4.56305	6.9163
		4.14106	7.26015	2.18859
		2.54912	4.43828	4.62675
		6.77396	4.75683	4.65893
		3.94493	6.6807	4.11246
	Figure 6B
		Dongnong 50				Williams 82
		0 h	24 h	48 h	72 h	0 h	24 h	48 h	72 h
	#1	22.8167	22.7424	24.8385	25.5048	25.6922	37.0808	52.2155	51.9865
		22.2615	22.9514	23.8438	24.2551	24.8157	36.6694	52.3866	50.4471
		23.0667	23.8	23.9631	24.0292	25.8296	35.626	51.2869	50.2857
	#2	23.299	24.0339	24.4193	24.6639	25.9301	34.6594	52.5067	52.0946
		22.7189	23.4812	24.6927	23.935	25.5131	35.0032	53.3573	52.804
		22.4234	23.0503	25.1379	24.3519	25.9615	34.8629	52.0195	50.7473
	#3	22.1134	23.5503	24.2292	24.7331	24.4848	35.1329	53.7471	51.9614
		22.7178	23.3347	25.2506	23.8242	25.8415	36.293	53.7147	51.6193
		22.5482	23.0779	25.2748	24.8757	25.0332	34.8406	53.9959	50.9813
	AVERAGE	22.8851	23.7247	26.1833	26.9081	25.4557	35.352	52.8034	51.4363
	bar	0.556557	1.69078	1.13098	1.98314	1.78335	1.34104	1.66612	2.05101
	Figure 6C
		#1	#2	#3	AVERAGE	mean	bar
	WT	24.1669	24.6103	24.0127	24.2633	23.9652	1.30133
		25.0257	25.3617	25.3564	25.2479
		22.0599	22.6807	22.4121	22.3842
	GmARF15-OE#1	47.599	47.5852	47.5761	47.5868	46.2035	1.11745
		46.0926	46.011	45.4965	45.8667
		45.3003	45.0288	45.1424	45.1572
	GmARF15-OE#2	44.4622	44.4762	44.8426	44.5937	41.968	2.21781
		41.7375	41.2495	41.9452	41.6441
		39.6553	39.6501	39.6936	39.6663
	GmARF15-OE#3	44.1135	44.0901	44.1041	44.1026	42.6803	1.77006
		43.3216	43.376	43.8568	43.5181
		40.4491	40.4037	40.4078	40.4202
	Figure 6D
		#1	#2	#3	AVERAGE	mean	bar
	WT	1.23971	0.846745	0.959264	0.971051	1	0.15069
		0.659754	0.952638	0.742262
		1.37554	1.04972	0.913831
	GmARF15-OE#1	9.91766	8.1681	7.26015	8.90372	9.16916	0.412297
		10.4107	8.57419	9.12611
		11.0043	7.72749	7.94474
	GmARF15-OE#2	6.40856	7.31065	10.0561	8.3171	8.56505	0.35289
		7.3615	9.00047	8.57419
		7.6211	6.72717	11.7942
	GmARF15-OE#3	7.3615	7.51618	6.36429	6.93739	7.14421	0.500302
		8.22491	8.69388	5.31474
		5.73582	6.49802	6.72717
	Figure 6E
		#1	#2	#3	AVERAGE	mean	bar
	WT	1.10191	1.59107	1.42405	1.38108	1	0.0865286
		1.27456	1.45397	1.71713
		1.41421	1.08673	1.36604
	GmARF15-OE#1	7.51618	11.3924	9.38268	9.57742	6.93475	0.403216
		8.33973	9.18959	10.1261
		10.7034	10.8528	8.69388
	GmARF15-OE#2	7.4127	7.6211	7.4127	7.56399	5.47688	0.180348
		9.00047	7.46426	6.9163
		9.25351	7.56846	5.42642
	GmARF15-OE#3	6.10504	9.25351	8.75435	7.9568	5.7613	0.279067
		6.63456	9.18959	7.01285
		6.9644	9.06307	8.63383
